# Supplementary material for: Application of Celluspots peptide arrays for the analysis of the binding specificity of epigenetic reading domains to modified histone tails
Source: BMC Biochem. 2011 Aug 31;12:48. doi: 10.1186/1471-2091-12-48 (PMC3176149; doi:10.1186/1471-2091-12-48)
Supplement: Additional file 1 — Supplemental information S1.xls. Compilation of the peptides presented on the Celluspots arrays. Excel file showing the sequences, modifications and positions of all peptides on the Celluspots arrays. [file 1471-2091-12-48-S1.XLS]

## Sheet: Peptides
no	syn-plate	plate, well	sequence	to array	name	Mod1	Mod2	Mod 3	Mod 4	N-terminus
1	A 1	1A1	A R T K Q T A R K S T G G K A P R K Q	►	H3 1-19	unmod				free			Kme1	Fmoc-Lys(Me,Boc)-OH
2	A 2	2A1	A Rme2s T K Q T A R K S T G G K A P R K Q	►	H3 1-19	R2me2s				free			Kme2	Fmoc-Lys(Me)2-OH - HCl
3	A 3	1A2	A Rme2a T K Q T A R K S T G G K A P R K Q	►	H3 1-19	R2me2a				free			Kme3	Fmoc-Lys(Me3Cl)-OH
4	A 4	2A2	A Cit T K Q T A R K S T G G K A P R K Q	►	H3 1-19	R2Citr				free			Kac	Fmoc-Lys(Ac)-OH
5	A 5	1A3	A R pT K Q T A R K S T G G K A P R K Q	►	H3 1-19	T3P				free			Rme2s	Fmoc-Arg(Me)2-OH (asymmetrical)
6	A 6	2A3	A R T Kme1 Q T A R K S T G G K A P R K Q	►	H3 1-19	K4me1				free			Rme2a	Fmoc-Arg(Me)2-OH (symmetrical)
7	A 7	1A4	A R T Kme2 Q T A R K S T G G K A P R K Q	►	H3 1-19	K4me2				free			pS	Fmoc-Ser(PO(OBzl)OH)-OH
8	A 8	2A4	A R T Kme3 Q T A R K S T G G K A P R K Q	►	H3 1-19	K4me3				free			pT	Fmoc-Thr(PO(OBzl)OH)-OH
9	A 9	1A5	A R T Kac Q T A R K S T G G K A P R K Q	►	H3 1-19	K4ac				free			pY	Fmoc-Tyr(PO(OBzl)OH)-OH
10	A10	2A5	A R T K Q T A Rme2s K S T G G K A P R K Q	►	H3 1-19	R8me2s				free			Cit	Fmoc-Cit-OH
11	A11	1A6	A R T K Q T A Rme2a K S T G G K A P R K Q	►	H3 1-19	R8me2a				free
12	A12	2A6	A R T K Q T A Cit K S T G G K A P R K Q	►	H3 1-19	R8Citr				free
13	A13	1A7	A R T K Q T A R Kme1 S T G G K A P R K Q	►	H3 1-19	K9me				free
14	A14	2A7	A R T K Q T A R Kme2 S T G G K A P R K Q	►	H3 1-19	K9m2				free
15	A15	1A8	A R T K Q T A R Kme3 S T G G K A P R K Q	►	H3 1-19	K9me3				free
16	A16	2A8	A R T K Q T A R Kac S T G G K A P R K Q	►	H3 1-19	K9ac				free
17	A17	1A9	A R T K Q T A R K pS T G G K A P R K Q	►	H3 1-19	S10P				free
18	A18	2A9	A R T K Q T A R K S pT G G K A P R K Q	►	H3 1-19	T11P				free
19	A19	1A10	A R T K Q T A R K S T G G Kac A P R K Q	►	H3 1-19	K14ac				free
20	A20	2A10	A Rme2s pT K Q T A R K S T G G K A P R K Q	►	H3 1-19	R2me2s	T3P			free
21	A21	1A11	A Rme2s T Kme1 Q T A R K S T G G K A P R K Q	►	H3 1-19	R2me2s	K4me1			free
22	A22	2A11	A Rme2s T Kme2 Q T A R K S T G G K A P R K Q	►	H3 1-19	R2me2s	K4me2			free
23	A23	1A12	A Rme2s T Kme3 Q T A R K S T G G K A P R K Q	►	H3 1-19	R2me2s	K4me3			free
24	A24	2A12	A Rme2s T Kac Q T A R K S T G G K A P R K Q	►	H3 1-19	R2me2s	K4ac			free
25	B 1	3A1	A Rme2a pT K Q T A R K S T G G K A P R K Q	►	H3 1-19	R2me2a	T3P			free
26	B 2	4A1	A Rme2a T Kme1 Q T A R K S T G G K A P R K Q	►	H3 1-19	R2me2a	K4me1			free
27	B 3	3A2	A Rme2a T Kme2 Q T A R K S T G G K A P R K Q	►	H3 1-19	R2me2a	K4me2			free
28	B 4	4A2	A Rme2a T Kme3 Q T A R K S T G G K A P R K Q	►	H3 1-19	R2me2a	K4me3			free
29	B 5	3A3	A Rme2a T Kac Q T A R K S T G G K A P R K Q	►	H3 1-19	R2me2a	K4ac			free
30	B 6	4A3	A Cit pT K Q T A R K S T G G K A P R K Q	►	H3 1-19	R2Citr	T3P			free
31	B 7	3A4	A Cit T Kme1 Q T A R K S T G G K A P R K Q	►	H3 1-19	R2Citr	K4me1			free
32	B 8	4A4	A Cit T Kme2 Q T A R K S T G G K A P R K Q	►	H3 1-19	R2Citr	K4me2			free
33	B 9	3A5	A Cit T Kme3 Q T A R K S T G G K A P R K Q	►	H3 1-19	R2Citr	K4me3			free
34	B10	4A5	A Cit T Kac Q T A R K S T G G K A P R K Q	►	H3 1-19	R2Citr	K4ac			free
35	B11	3A6	A R pT Kme1 Q T A R K S T G G K A P R K Q	►	H3 1-19	T3P	K4me1			free
36	B12	4A6	A R pT Kme2 Q T A R K S T G G K A P R K Q	►	H3 1-19	T3P	K4me2			free
37	B13	3A7	A R pT Kme3 Q T A R K S T G G K A P R K Q	►	H3 1-19	T3P	K4me3			free
38	B14	4A7	A R pT Kac Q T A R K S T G G K A P R K Q	►	H3 1-19	T3P	K4ac			free
39	B15	3A8	A Rme2s pT Kme1 Q T A R K S T G G K A P R K Q	►	H3 1-19	R2me2s	T3P	K4me1		free
40	B16	4A8	A Rme2s pT Kme2 Q T A R K S T G G K A P R K Q	►	H3 1-19	R2me2s	T3P	K4me2		free
41	B17	3A9	A Rme2s pT Kme3 Q T A R K S T G G K A P R K Q	►	H3 1-19	R2me2s	T3P	K4me3		free
42	B18	4A9	A Rme2s pT Kac Q T A R K S T G G K A P R K Q	►	H3 1-19	R2me2s	T3P	K4ac		free
43	B19	3A10	A Rme2a pT Kme1 Q T A R K S T G G K A P R K Q	►	H3 1-19	R2me2a	T3P	K4me1		free
44	B20	4A10	A Rme2a pT Kme2 Q T A R K S T G G K A P R K Q	►	H3 1-19	R2me2a	T3P	K4me2		free
45	B21	3A11	A Rme2a pT Kme3 Q T A R K S T G G K A P R K Q	►	H3 1-19	R2me2a	T3P	K4me3		free
46	B22	4A11	A Rme2a pT Kac Q T A R K S T G G K A P R K Q	►	H3 1-19	R2me2a	T3P	K4ac		free
47	B23	3A12	A R T K Q T A Rme2a Kme1 S T G G K A P R K Q	►	H3 1-19	R8me2s	K9me			free
48	B24	4A12	A R T K Q T A Rme2a Kme2 S T G G K A P R K Q	►	H3 1-19	R8me2s	K9m2			free
49	C 1	1B1	A R T K Q T A Rme2a Kme3 S T G G K A P R K Q	►	H3 1-19	R8me2s	K9me3			free
50	C 2	2B1	A R T K Q T A Rme2a Kac S T G G K A P R K Q	►	H3 1-19	R8me2s	K9ac			free
51	C 3	1B2	A R T K Q T A Rme2a K pS T G G K A P R K Q	►	H3 1-19	R8me2s	S10P			free
52	C 4	2B2	A R T K Q T A Rme2a K S pT G G K A P R K Q	►	H3 1-19	R8me2s	T11P			free
53	C 5	1B3	A R T K Q T A Rme2a Kme1 S T G G K A P R K Q	►	H3 1-19	R8me2a	K9me			free
54	C 6	2B3	A R T K Q T A Rme2a Kme2 S T G G K A P R K Q	►	H3 1-19	R8me2a	K9m2			free
55	C 7	1B4	A R T K Q T A Rme2a Kme3 S T G G K A P R K Q	►	H3 1-19	R8me2a	K9me3			free
56	C 8	2B4	A R T K Q T A Rme2a Kac S T G G K A P R K Q	►	H3 1-19	R8me2a	K9ac			free
57	C 9	1B5	A R T K Q T A Rme2a K pS T G G K A P R K Q	►	H3 1-19	R8me2a	S10P			free
58	C10	2B5	A R T K Q T A Rme2a K S pT G G K A P R K Q	►	H3 1-19	R8me2a	T11P			free
59	C11	1B6	A R T K Q T A Cit Kme1 S T G G K A P R K Q	►	H3 1-19	R8Citr	K9me			free
60	C12	2B6	A R T K Q T A Cit Kme2 S T G G K A P R K Q	►	H3 1-19	R8Citr	K9m2			free
61	C13	1B7	A R T K Q T A Cit Kme3 S T G G K A P R K Q	►	H3 1-19	R8Citr	K9me3			free
62	C14	2B7	A R T K Q T A Cit Kac S T G G K A P R K Q	►	H3 1-19	R8Citr	K9ac			free
63	C15	1B8	A R T K Q T A Cit K pS T G G K A P R K Q	►	H3 1-19	R8Citr	S10P			free
64	C16	2B8	A R T K Q T A Cit K S pT G G K A P R K Q	►	H3 1-19	R8Citr	T11P			free
65	C17	1B9	A R T K Q T A R Kme1 pS T G G K A P R K Q	►	H3 1-19	K9me	S10P			free
66	C18	2B9	A R T K Q T A R Kme1 S pT G G K A P R K Q	►	H3 1-19	K9me	T11P			free
67	C19	1B10	A R T K Q T A R Kme1 S T G G Kac A P R K Q	►	H3 1-19	K9me	K14ac			free
68	C20	2B10	A R T K Q T A R Kme2 pS T G G K A P R K Q	►	H3 1-19	K9me2	S10P			free
69	C21	1B11	A R T K Q T A R Kme2 S pT G G K A P R K Q	►	H3 1-19	K9me2	T11P			free
70	C22	2B11	A R T K Q T A R Kme2 S T G G Kac A P R K Q	►	H3 1-19	K9me2	K14ac			free
71	C23	1B12	A R T K Q T A R Kme3 pS T G G K A P R K Q	►	H3 1-19	K9me3	S10P			free
72	C24	2B12	A R T K Q T A R Kme3 S pT G G K A P R K Q	►	H3 1-19	K9me3	T11P			free
73	D 1	3B1	A R T K Q T A R Kme3 S T G G Kac A P R K Q	►	H3 1-19	K9me3	K14ac			free
74	D 2	4B1	A R T K Q T A R Kac pS T G G K A P R K Q	►	H3 1-19	K9ac	S10P			free
75	D 3	3B2	A R T K Q T A R Kac S pT G G K A P R K Q	►	H3 1-19	K9ac	T11P			free
76	D 4	4B2	A R T K Q T A R Kac S T G G Kac A P R K Q	►	H3 1-19	K9ac	K14ac			free
77	D 5	3B3	A R T K Q T A R K pS pT G G K A P R K Q	►	H3 1-19	S10P	T11P			free
78	D 6	4B3	A R T K Q T A R K pS T G G Kac A P R K Q	►	H3 1-19	S10P	K14ac			free
79	D 7	3B4	A R T K Q T A R K S pT G G Kac A P R K Q	►	H3 1-19	T11P	K14ac			free
80	D 8	4B4	A R T K Q T A Rme2s Kme1 pS T G G K A P R K Q	►	H3 1-19	R8me2s	K9me	S10P		free
81	D 9	3B5	A R T K Q T A Rme2s Kme2 pS T G G K A P R K Q	►	H3 1-19	R8me2s	K9me2	S10P		free
82	D10	4B5	A R T K Q T A Rme2s Kme3 pS T G G K A P R K Q	►	H3 1-19	R8me2s	K9me3	S10P		free
83	D11	3B6	A R T K Q T A Rme2s Kac pS T G G K A P R K Q	►	H3 1-19	R8me2s	K9ac	S10P		free
84	D12	4B6	A R T K Q T A Rme2s Kme1 S pT G G K A P R K Q	►	H3 1-19	R8me2s	K9me	T11P		free
85	D13	3B7	A R T K Q T A Rme2s Kme2 S pT G G K A P R K Q	►	H3 1-19	R8me2s	K9me2	T11P		free
86	D14	4B7	A R T K Q T A Rme2s Kme3 S pT G G K A P R K Q	►	H3 1-19	R8me2s	K9me3	T11P		free
87	D15	3B8	A R T K Q T A Rme2s Kac S pT G G K A P R K Q	►	H3 1-19	R8me2s	K9ac	T11P		free
88	D16	4B8	A R T K Q T A Rme2a Kme1 pS T G G K A P R K Q	►	H3 1-19	R8me2a	K9me	S10P		free
89	D17	3B9	A R T K Q T A Rme2a Kme2 pS T G G K A P R K Q	►	H3 1-19	R8me2a	K9me2	S10P		free
90	D18	4B9	A R T K Q T A Rme2a Kme3 pS T G G K A P R K Q	►	H3 1-19	R8me2a	K9me3	S10P		free
91	D19	3B10	A R T K Q T A Rme2a Kac pS T G G K A P R K Q	►	H3 1-19	R8me2a	K9ac	S10P		free
92	D20	4B10	A R T K Q T A Rme2a Kme1 S pT G G K A P R K Q	►	H3 1-19	R8me2a	K9me	T11P		free
93	D21	3B11	A R T K Q T A Rme2a Kme2 S pT G G K A P R K Q	►	H3 1-19	R8me2a	K9me2	T11P		free
94	D22	4B11	A R T K Q T A Rme2a Kme3 S pT G G K A P R K Q	►	H3 1-19	R8me2a	K9me3	T11P		free
95	D23	3B12	A R T K Q T A Rme2a Kac S pT G G K A P R K Q	►	H3 1-19	R8me2a	K9ac	T11P		free
96	D24	4B12	A R T K Q T A Rme2a Kme1 pS pT G G K A P R K Q	►	H3 1-19	R8me2a	K9me	S10P	T11P	free
97	E 1	1C1	A R T K Q T A Rme2a Kme2 pS pT G G K A P R K Q	►	H3 1-19	R8me2a	K9me2	S10P	T11P	free
98	E 2	2C1	A R T K Q T A Rme2a Kme3 pS pT G G K A P R K Q	►	H3 1-19	R8me2a	K9me3	S10P	T11P	free
99	E 3	1C2	A R T K Q T A Rme2a Kac pS pT G G K A P R K Q	►	H3 1-19	R8me2a	K9ac	S10P	T11P	free
100	E 4	2C2	A Rme2s T Kme1 Q T A Rme2s K S T G G K A P R K Q	►	H3 1-19	R2me2s	K4me1	R8me2s		free
101	E 5	1C3	A Rme2s T Kme2 Q T A Rme2s K S T G G K A P R K Q	►	H3 1-19	R2me2s	K4me2	R8me2s		free
102	E 6	2C3	A Rme2s T Kme3 Q T A Rme2s K S T G G K A P R K Q	►	H3 1-19	R2me2s	K4me3	R8me2s		free
103	E 7	1C4	A Rme2s T Kac Q T A Rme2s K S T G G K A P R K Q	►	H3 1-19	R2me2s	K4ac	R8me2s		free
104	E 8	2C4	A Rme2a T Kme1 Q T A Rme2a K S T G G K A P R K Q	►	H3 1-19	R2me2a	K4me1	R8me2a		free
105	E 9	1C5	A Rme2a T Kme2 Q T A Rme2a K S T G G K A P R K Q	►	H3 1-19	R2me2a	K4me2	R8me2a		free
106	E10	2C5	A Rme2a T Kme3 Q T A Rme2a K S T G G K A P R K Q	►	H3 1-19	R2me2a	K4me3	R8me2a		free
107	E11	1C6	A Rme2a T Kac Q T A Rme2a K S T G G K A P R K Q	►	H3 1-19	R2me2a	K4ac	R8me2a		free
108	E12	2C6	A Rme2s T Kme1 Q T A R Kme1 S T G G K A P R K Q	►	H3 1-19	R2me2s	K4me1	K9me		free
109	E13	1C7	A Rme2s T Kme2 Q T A R Kme1 S T G G K A P R K Q	►	H3 1-19	R2me2s	K4me2	K9me		free
110	E14	2C7	A Rme2s T Kme3 Q T A R Kme1 S T G G K A P R K Q	►	H3 1-19	R2me2s	K4me3	K9me		free
111	E15	1C8	A Rme2s T Kac Q T A R Kme1 S T G G K A P R K Q	►	H3 1-19	R2me2s	K4ac	K9me		free
112	E16	2C8	A Rme2a T Kme1 Q T A R Kme2 S T G G K A P R K Q	►	H3 1-19	R2me2a	K4me1	K9me2		free
113	E17	1C9	A Rme2a T Kme2 Q T A R Kme2 S T G G K A P R K Q	►	H3 1-19	R2me2a	K4me2	K9me2		free
114	E18	2C9	A Rme2a T Kme3 Q T A R Kme2 S T G G K A P R K Q	►	H3 1-19	R2me2a	K4me3	K9me2		free
115	E19	1C10	A Rme2a T Kac Q T A R Kme2 S T G G K A P R K Q	►	H3 1-19	R2me2a	K4ac	K9me2		free
116	E20	2C10	A Rme2s T Kme1 Q T A R Kme3 S T G G K A P R K Q	►	H3 1-19	R2me2s	K4me1	K9me3		free
117	E21	1C11	A Rme2s T Kme2 Q T A R Kme3 S T G G K A P R K Q	►	H3 1-19	R2me2s	K4me2	K9me3		free
118	E22	2C11	A Rme2s T Kme3 Q T A R Kme3 S T G G K A P R K Q	►	H3 1-19	R2me2s	K4me3	K9me3		free
119	E23	1C12	A Rme2s T Kac Q T A R Kme3 S T G G K A P R K Q	►	H3 1-19	R2me2s	K4ac	K9me3		free
120	E24	2C12	A Rme2a T Kme1 Q T A R Kac S T G G K A P R K Q	►	H3 1-19	R2me2a	K4me1	K9ac		free
121	F 1	3C1	A Rme2a T Kme2 Q T A R Kac S T G G K A P R K Q	►	H3 1-19	R2me2a	K4me2	K9ac		free
122	F 2	4C1	A Rme2a T Kme3 Q T A R Kac S T G G K A P R K Q	►	H3 1-19	R2me2a	K4me3	K9ac		free
123	F 3	3C2	A Rme2a T Kac Q T A R Kac S T G G K A P R K Q	►	H3 1-19	R2me2a	K4ac	K9ac		free
124	F 4	4C2	A R T Kme1 Q T A Rme2s Kme1 S T G G K A P R K Q	►	H3 1-19	K4me1	R8me2s	K9me		free
125	F 5	3C3	A R T Kme2 Q T A Rme2s Kme1 S T G G K A P R K Q	►	H3 1-19	K4me2	R8me2s	K9me		free
126	F 6	4C3	A R T Kme3 Q T A Rme2s Kme1 S T G G K A P R K Q	►	H3 1-19	K4me3	R8me2s	K9me		free
127	F 7	3C4	A R T Kac Q T A Rme2s Kme1 S T G G K A P R K Q	►	H3 1-19	K4ac	R8me2s	K9me		free
128	F 8	4C4	A R T Kme1 Q T A Rme2a Kme1 S T G G K A P R K Q	►	H3 1-19	K4me1	R8me2a	K9me		free
129	F 9	3C5	A R T Kme2 Q T A Rme2a Kme1 S T G G K A P R K Q	►	H3 1-19	K4me2	R8me2a	K9me		free
130	F10	4C5	A R T Kme3 Q T A Rme2a Kme1 S T G G K A P R K Q	►	H3 1-19	K4me3	R8me2a	K9me		free
131	F11	3C6	A R T Kac Q T A Rme2a Kme1 S T G G K A P R K Q	►	H3 1-19	K4ac	R8me2a	K9me		free
132	F12	4C6	A R T Kme1 Q T A Rme2s Kme2 S T G G K A P R K Q	►	H3 1-19	K4me1	R8me2s	K9me2		free
133	F13	3C7	A R T Kme2 Q T A Rme2s Kme2 S T G G K A P R K Q	►	H3 1-19	K4me2	R8me2s	K9me2		free
134	F14	4C7	A R T Kme3 Q T A Rme2s Kme2 S T G G K A P R K Q	►	H3 1-19	K4me3	R8me2s	K9me2		free
135	F15	3C8	A R T Kac Q T A Rme2s Kme2 S T G G K A P R K Q	►	H3 1-19	K4ac	R8me2s	K9me2		free
136	F16	4C8	A R T Kme1 Q T A Rme2a Kme2 S T G G K A P R K Q	►	H3 1-19	K4me1	R8me2a	K9me2		free
137	F17	3C9	A R T Kme2 Q T A Rme2a Kme2 S T G G K A P R K Q	►	H3 1-19	K4me2	R8me2a	K9me2		free
138	F18	4C9	A R T Kme3 Q T A Rme2a Kme2 S T G G K A P R K Q	►	H3 1-19	K4me3	R8me2a	K9me2		free
139	F19	3C10	A R T Kac Q T A Rme2a Kme2 S T G G K A P R K Q	►	H3 1-19	K4ac	R8me2a	K9me2		free
140	F20	4C10	A R T Kme1 Q T A Rme2s Kme3 S T G G K A P R K Q	►	H3 1-19	K4me1	R8me2s	K9me3		free
141	F21	3C11	A R T Kme2 Q T A Rme2s Kme3 S T G G K A P R K Q	►	H3 1-19	K4me2	R8me2s	K9me3		free
142	F22	4C11	A R T Kme3 Q T A Rme2s Kme3 S T G G K A P R K Q	►	H3 1-19	K4me3	R8me2s	K9me3		free
143	F23	3C12	A R T Kac Q T A Rme2s Kme3 S T G G K A P R K Q	►	H3 1-19	K4ac	R8me2s	K9me3		free
144	F24	4C12	A R T Kme1 Q T A Rme2a Kme3 S T G G K A P R K Q	►	H3 1-19	K4me1	R8me2a	K9me3		free
145	G 1	1D1	A R T Kme2 Q T A Rme2a Kme3 S T G G K A P R K Q	►	H3 1-19	K4me2	R8me2a	K9me3		free
146	G 2	2D1	A R T Kme3 Q T A Rme2a Kme3 S T G G K A P R K Q	►	H3 1-19	K4me3	R8me2a	K9me3		free
147	G 3	1D2	A R T Kac Q T A Rme2a Kme3 S T G G K A P R K Q	►	H3 1-19	K4ac	R8me2a	K9me3		free
148	G 4	2D2	A R T Kme1 Q T A Rme2s Kac S T G G K A P R K Q	►	H3 1-19	K4me1	R8me2s	K9ac		free
149	G 5	1D3	A R T Kme2 Q T A Rme2s Kac S T G G K A P R K Q	►	H3 1-19	K4me2	R8me2s	K9ac		free
150	G 6	2D3	A R T Kme3 Q T A Rme2s Kac S T G G K A P R K Q	►	H3 1-19	K4me3	R8me2s	K9ac		free
151	G 7	1D4	A R T Kac Q T A Rme2s Kac S T G G K A P R K Q	►	H3 1-19	K4ac	R8me2s	K9ac		free
152	G 8	2D4	A R T Kme1 Q T A Rme2a Kac S T G G K A P R K Q	►	H3 1-19	K4me1	R8me2a	K9ac		free
153	G 9	1D5	A R T Kme2 Q T A Rme2a Kac S T G G K A P R K Q	►	H3 1-19	K4me2	R8me2a	K9ac		free
154	G10	2D5	A R T Kme3 Q T A Rme2a Kac S T G G K A P R K Q	►	H3 1-19	K4me3	R8me2a	K9ac		free
155	G11	1D6	A R T Kac Q T A Rme2a Kac S T G G K A P R K Q	►	H3 1-19	K4ac	R8me2a	K9ac		free
156	G12	2D6	A Rme2s T Kme1 Q T A Rme2s Kme1 S T G G K A P R K Q	►	H3 1-19	R2me2s	K4me1	R8me2s	K9me	free
157	G13	1D7	A Rme2s T Kme2 Q T A Rme2s Kme1 S T G G K A P R K Q	►	H3 1-19	R2me2s	K4me2	R8me2s	K9me	free
158	G14	2D7	A Rme2s T Kme3 Q T A Rme2s Kme1 S T G G K A P R K Q	►	H3 1-19	R2me2s	K4me3	R8me2s	K9me	free
159	G15	1D8	A Rme2s T Kac Q T A Rme2s Kme1 S T G G K A P R K Q	►	H3 1-19	R2me2s	K4ac	R8me2s	K9me	free
160	G16	2D8	A Rme2a T Kme1 Q T A Rme2s Kme1 S T G G K A P R K Q	►	H3 1-19	R2me2a	K4me1	R8me2s	K9me	free
161	G17	1D9	A Rme2a T Kme2 Q T A Rme2s Kme1 S T G G K A P R K Q	►	H3 1-19	R2me2a	K4me2	R8me2s	K9me	free
162	G18	2D9	A Rme2a T Kme3 Q T A Rme2s Kme1 S T G G K A P R K Q	►	H3 1-19	R2me2a	K4me3	R8me2s	K9me	free
163	G19	1D10	A Rme2a T Kac Q T A Rme2s Kme1 S T G G K A P R K Q	►	H3 1-19	R2me2a	K4ac	R8me2s	K9me	free
164	G20	2D10	A Rme2s T Kme1 Q T A Rme2s Kme1 S T G G K A P R K Q	►	H3 1-19	R2me2s	K4me1	R8me2s	K9me	free
165	G21	1D11	A Rme2s T Kme2 Q T A Rme2s Kme1 S T G G K A P R K Q	►	H3 1-19	R2me2s	K4me2	R8me2s	K9me	free
166	G22	2D11	A Rme2s T Kme3 Q T A Rme2s Kme1 S T G G K A P R K Q	►	H3 1-19	R2me2s	K4me3	R8me2s	K9me	free
167	G23	1D12	A Rme2s T Kac Q T A Rme2s Kme1 S T G G K A P R K Q	►	H3 1-19	R2me2s	K4ac	R8me2s	K9me	free
168	G24	2D12	A Rme2a T Kme1 Q T A Rme2s Kme2 S T G G K A P R K Q	►	H3 1-19	R2me2a	K4me1	R8me2s	K9me2	free
169	H 1	3D1	A Rme2a T Kme2 Q T A Rme2s Kme2 S T G G K A P R K Q	►	H3 1-19	R2me2a	K4me2	R8me2s	K9me2	free
170	H 2	4D1	A Rme2a T Kme3 Q T A Rme2s Kme2 S T G G K A P R K Q	►	H3 1-19	R2me2a	K4me3	R8me2s	K9me2	free
171	H 3	3D2	A Rme2a T Kac Q T A Rme2s Kme2 S T G G K A P R K Q	►	H3 1-19	R2me2a	K4ac	R8me2s	K9me2	free
172	H 4	4D2	A Rme2s T Kme1 Q T A Rme2s Kme3 S T G G K A P R K Q	►	H3 1-19	R2me2s	K4me1	R8me2s	K9me3	free
173	H 5	3D3	A Rme2s T Kme2 Q T A Rme2s Kme3 S T G G K A P R K Q	►	H3 1-19	R2me2s	K4me2	R8me2s	K9me3	free
174	H 6	4D3	A Rme2s T Kme3 Q T A Rme2s Kme3 S T G G K A P R K Q	►	H3 1-19	R2me2s	K4me3	R8me2s	K9me3	free
175	H 7	3D4	A Rme2s T Kac Q T A Rme2s Kme3 S T G G K A P R K Q	►	H3 1-19	R2me2s	K4ac	R8me2s	K9me3	free
176	H 8	4D4	A Rme2a T Kme1 Q T A Rme2s Kme3 S T G G K A P R K Q	►	H3 1-19	R2me2a	K4me1	R8me2s	K9me3	free
177	H 9	3D5	A Rme2a T Kme2 Q T A Rme2s Kme3 S T G G K A P R K Q	►	H3 1-19	R2me2a	K4me2	R8me2s	K9me3	free
178	H10	4D5	A Rme2a T Kme3 Q T A Rme2s Kme3 S T G G K A P R K Q	►	H3 1-19	R2me2a	K4me3	R8me2s	K9me3	free
179	H11	3D6	A Rme2a T Kac Q T A Rme2s Kme3 S T G G K A P R K Q	►	H3 1-19	R2me2a	K4ac	R8me2s	K9me3	free
180	H12	4D6	A Rme2s T Kme1 Q T A Rme2s Kac S T G G K A P R K Q	►	H3 1-19	R2me2s	K4me1	R8me2s	K9ac	free
181	H13	3D7	A Rme2s T Kme2 Q T A Rme2s Kac S T G G K A P R K Q	►	H3 1-19	R2me2s	K4me2	R8me2s	K9ac	free
182	H14	4D7	A Rme2s T Kme3 Q T A Rme2s Kac S T G G K A P R K Q	►	H3 1-19	R2me2s	K4me3	R8me2s	K9ac	free
183	H15	3D8	A Rme2s T Kac Q T A Rme2s Kac S T G G K A P R K Q	►	H3 1-19	R2me2s	K4ac	R8me2s	K9ac	free
184	H16	4D8	A Rme2a T Kme1 Q T A Rme2s Kac S T G G K A P R K Q	►	H3 1-19	R2me2a	K4me1	R8me2s	K9ac	free
185	H17	3D9	A Rme2a T Kme2 Q T A Rme2s Kac S T G G K A P R K Q	►	H3 1-19	R2me2a	K4me2	R8me2s	K9ac	free
186	H18	4D9	A Rme2a T Kme3 Q T A Rme2s Kac S T G G K A P R K Q	►	H3 1-19	R2me2a	K4me3	R8me2s	K9ac	free
187	H19	3D10	A Rme2a T Kac Q T A Rme2s Kac S T G G K A P R K Q	►	H3 1-19	R2me2a	K4ac	R8me2s	K9ac	free
188	H20	4D10	A Rme2s T Kme1 Q T A Rme2s Kme1 S T G G K A P R K Q	►	H3 1-19	R2me2s	K4me1	R8me2a	K9me	free
189	H21	3D11	A Rme2s T Kme2 Q T A Rme2a Kme1 S T G G K A P R K Q	►	H3 1-19	R2me2s	K4me2	R8me2a	K9me	free
190	H22	4D11	A Rme2s T Kme3 Q T A Rme2a Kme1 S T G G K A P R K Q	►	H3 1-19	R2me2s	K4me3	R8me2a	K9me	free
191	H23	3D12	A Rme2s T Kac Q T A Rme2a Kme1 S T G G K A P R K Q	►	H3 1-19	R2me2s	K4ac	R8me2a	K9me	free
192	H24	4D12	A Rme2a T Kme1 Q T A Rme2a Kme1 S T G G K A P R K Q	►	H3 1-19	R2me2a	K4me1	R8me2a	K9me	free
193	I 1	1E1	A Rme2a T Kme2 Q T A Rme2a Kme1 S T G G K A P R K Q	►	H3 1-19	R2me2a	K4me2	R8me2a	K9me	free
194	I 2	2E1	A Rme2a T Kme3 Q T A Rme2a Kme1 S T G G K A P R K Q	►	H3 1-19	R2me2a	K4me3	R8me2a	K9me	free
195	I 3	1E2	A Rme2a T Kac Q T A Rme2a Kme1 S T G G K A P R K Q	►	H3 1-19	R2me2a	K4ac	R8me2a	K9me	free
196	I 4	2E2	A Rme2s T Kme1 Q T A Rme2a Kme1 S T G G K A P R K Q	►	H3 1-19	R2me2s	K4me1	R8me2a	K9me	free
197	I 5	1E3	A Rme2s T Kme2 Q T A Rme2a Kme1 S T G G K A P R K Q	►	H3 1-19	R2me2s	K4me2	R8me2a	K9me	free
198	I 6	2E3	A Rme2s T Kme3 Q T A Rme2a Kme1 S T G G K A P R K Q	►	H3 1-19	R2me2s	K4me3	R8me2a	K9me	free
199	I 7	1E4	A Rme2s T Kac Q T A Rme2a Kme1 S T G G K A P R K Q	►	H3 1-19	R2me2s	K4ac	R8me2a	K9me	free
200	I 8	2E4	A Rme2a T Kme1 Q T A Rme2a Kme2 S T G G K A P R K Q	►	H3 1-19	R2me2a	K4me1	R8me2a	K9me2	free
201	I 9	1E5	A Rme2a T Kme2 Q T A Rme2a Kme2 S T G G K A P R K Q	►	H3 1-19	R2me2a	K4me2	R8me2a	K9me2	free
202	I10	2E5	A Rme2a T Kme3 Q T A Rme2a Kme2 S T G G K A P R K Q	►	H3 1-19	R2me2a	K4me3	R8me2a	K9me2	free
203	I11	1E6	A Rme2a T Kac Q T A Rme2a Kme2 S T G G K A P R K Q	►	H3 1-19	R2me2a	K4ac	R8me2a	K9me2	free
204	I12	2E6	A Rme2s T Kme1 Q T A Rme2a Kme3 S T G G K A P R K Q	►	H3 1-19	R2me2s	K4me1	R8me2a	K9me3	free
205	I13	1E7	A Rme2s T Kme2 Q T A Rme2a Kme3 S T G G K A P R K Q	►	H3 1-19	R2me2s	K4me2	R8me2a	K9me3	free
206	I14	2E7	A Rme2s T Kme3 Q T A Rme2a Kme3 S T G G K A P R K Q	►	H3 1-19	R2me2s	K4me3	R8me2a	K9me3	free
207	I15	1E8	A Rme2s T Kac Q T A Rme2a Kme3 S T G G K A P R K Q	►	H3 1-19	R2me2s	K4ac	R8me2a	K9me3	free
208	I16	2E8	A Rme2a T Kme1 Q T A Rme2a Kme3 S T G G K A P R K Q	►	H3 1-19	R2me2a	K4me1	R8me2a	K9me3	free
209	I17	1E9	A Rme2a T Kme2 Q T A Rme2a Kme3 S T G G K A P R K Q	►	H3 1-19	R2me2a	K4me2	R8me2a	K9me3	free
210	I18	2E9	A Rme2a T Kme3 Q T A Rme2a Kme3 S T G G K A P R K Q	►	H3 1-19	R2me2a	K4me3	R8me2a	K9me3	free
211	I19	1E10	A Rme2a T Kac Q T A Rme2a Kme3 S T G G K A P R K Q	►	H3 1-19	R2me2a	K4ac	R8me2a	K9me3	free
212	I20	2E10	A Rme2s T Kme1 Q T A Rme2a Kac S T G G K A P R K Q	►	H3 1-19	R2me2s	K4me1	R8me2a	K9ac	free
213	I21	1E11	A Rme2s T Kme2 Q T A Rme2a Kac S T G G K A P R K Q	►	H3 1-19	R2me2s	K4me2	R8me2a	K9ac	free
214	I22	2E11	A Rme2s T Kme3 Q T A Rme2a Kac S T G G K A P R K Q	►	H3 1-19	R2me2s	K4me3	R8me2a	K9ac	free
215	I23	1E12	A Rme2s T Kac Q T A Rme2a Kac S T G G K A P R K Q	►	H3 1-19	R2me2s	K4ac	R8me2a	K9ac	free
216	I24	2E12	A Rme2a T Kme1 Q T A Rme2a Kac S T G G K A P R K Q	►	H3 1-19	R2me2a	K4me1	R8me2a	K9ac	free
217	J 1	3E1	A Rme2a T Kme2 Q T A Rme2a Kac S T G G K A P R K Q	►	H3 1-19	R2me2a	K4me2	R8me2a	K9ac	free
218	J 2	4E1	A Rme2a T Kme3 Q T A Rme2a Kac S T G G K A P R K Q	►	H3 1-19	R2me2a	K4me3	R8me2a	K9ac	free
219	J 3	3E2	A Rme2a T Kac Q T A Rme2a Kac S T G G K A P R K Q	►	H3 1-19	R2me2a	K4ac	R8me2a	K9ac	free
220	J 4	4E2	A R K S T G G K A P R K Q L A T K A A R	►	H3 7-26	unmod				acetylated
221	J 5	3E3	A R K S T G G Kac A P R K Q L A T K A A R	►	H3 7-26	K14ac				acetylated
222	J 6	4E3	A R K pS T G G Kac A P R K Q L A T K A A R	►	H3 7-26	K14ac	S10P			acetylated
223	J 7	3E4	A R K S pT G G Kac A P R K Q L A T K A A R	►	H3 7-26	K14ac	T11P			acetylated
224	J 8	4E4	A R K S T G G K A P Rme2s K Q L A T K A A R	►	H3 7-26	R17me2s				acetylated
225	J 9	3E5	A R K S T G G K A P Rme2a K Q L A T K A A R	►	H3 7-26	R17me2a				acetylated
226	J10	4E5	A R K S T G G K A P Cit K Q L A T K A A R	►	H3 7-26	R17Citr				acetylated
227	J11	3E6	A R K S T G G K A P R Kac Q L A T K A A R	►	H3 7-26	K18Ac				acetylated
228	J12	4E6	A R K S T G G Kac A P Rme2s K Q L A T K A A R	►	H3 7-26	K14ac	R17me2s			acetylated
229	J13	3E7	A R K S T G G Kac A P Rme2a K Q L A T K A A R	►	H3 7-26	K14ac	R17me2a			acetylated
230	J14	4E7	A R K S T G G Kac A P R Kac Q L A T K A A R	►	H3 7-26	K14ac	K18Ac			acetylated
231	J15	3E8	A R K S T G G K A P Rme2s Kac Q L A T K A A R	►	H3 7-26	R17me2s	K18Ac			acetylated
232	J16	4E8	A R K S T G G K A P Rme2a Kac Q L A T K A A R	►	H3 7-26	R17me2a	K18Ac			acetylated
233	J17	3E9	A R K S T G G K A P Cit Kac Q L A T K A A R	►	H3 7-26	R17Citr	K18Ac			acetylated
234	J18	4E9	A R K S T G G Kac A P Rme2s Kac Q L A T K A A R	►	H3 7-26	K14ac	R17me2s	K18Ac		acetylated
235	J19	3E10	A R K S T G G Kac A P Rme2a Kac Q L A T K A A R	►	H3 7-26	K14ac	R17me2a	K18Ac		acetylated
236	J20	4E10	P R K Q L A T K A A R K S A P A T G G	►	H3 16-35	unmod				acetylated
237	J21	3E11	P R K Q L A T K A A Rme2s K S A P A T G G	►	H3 16-35	R26me2s				acetylated
238	J22	4E11	P R K Q L A T K A A Rme2a K S A P A T G G	►	H3 16-35	R26me2a				acetylated
239	J23	3E12	P R K Q L A T K A A Cit K S A P A T G G	►	H3 16-35	R26Citr				acetylated
240	J24	4E12	P R K Q L A T K A A R Kme1 S A P A T G G	►	H3 16-35	K27me				acetylated
241	K 1	1F1	P R K Q L A T K A A R Kme2 S A P A T G G	►	H3 16-35	K27me2				acetylated
242	K 2	2F1	P R K Q L A T K A A R Kme3 S A P A T G G	►	H3 16-35	K27me3				acetylated
243	K 3	1F2	P R K Q L A T K A A R Kac S A P A T G G	►	H3 16-35	K27ac				acetylated
244	K 4	2F2	P R K Q L A T K A A R K pS A P A T G G	►	H3 16-35	S28P				acetylated
245	K 5	1F3	P R K Q L A T K A A Rme2s Kme1 S A P A T G G	►	H3 16-35	R26me2s	K27me			acetylated
246	K 6	2F3	P R K Q L A T K A A Rme2s Kme2 S A P A T G G	►	H3 16-35	R26me2s	K27me2			acetylated
247	K 7	1F4	P R K Q L A T K A A Rme2s Kme3 S A P A T G G	►	H3 16-35	R26me2s	K27me3			acetylated
248	K 8	2F4	P R K Q L A T K A A Rme2s Kac S A P A T G G	►	H3 16-35	R26me2s	K27ac			acetylated
249	K 9	1F5	P R K Q L A T K A A Rme2s K pS A P A T G G	►	H3 16-35	R26me2s	S28P			acetylated
250	K10	2F5	P R K Q L A T K A A Rme2a Kme1 S A P A T G G	►	H3 16-35	R26me2a	K27me			acetylated
251	K11	1F6	P R K Q L A T K A A Rme2a Kme2 S A P A T G G	►	H3 16-35	R26me2a	K27me2			acetylated
252	K12	2F6	P R K Q L A T K A A Rme2a Kme3 S A P A T G G	►	H3 16-35	R26me2a	K27me3			acetylated
253	K13	1F7	P R K Q L A T K A A Rme2a Kac S A P A T G G	►	H3 16-35	R26me2a	K27ac			acetylated
254	K14	2F7	P R K Q L A T K A A Rme2a K pS A P A T G G	►	H3 16-35	R26me2a	S28P			acetylated
255	K15	1F8	P R K Q L A T K A A Cit Kme1 S A P A T G G	►	H3 16-35	R26Citr	K27me			acetylated
256	K16	2F8	P R K Q L A T K A A Cit Kme2 S A P A T G G	►	H3 16-35	R26Citr	K27me2			acetylated
257	K17	1F9	P R K Q L A T K A A Cit Kme3 S A P A T G G	►	H3 16-35	R26Citr	K27me3			acetylated
258	K18	2F9	P R K Q L A T K A A Cit K pS A P A T G G	►	H3 16-35	R26Citr	S28P			acetylated
259	K19	1F10	P R K Q L A T K A A R Kme1 pS A P A T G G	►	H3 16-35	K27me	S28P			acetylated
260	K20	2F10	P R K Q L A T K A A R Kme2 pS A P A T G G	►	H3 16-35	K27me2	S28P			acetylated
261	K21	1F11	P R K Q L A T K A A R Kme3 pS A P A T G G	►	H3 16-35	K27me3	S28P			acetylated
262	K22	2F11	P R K Q L A T K A A R Kac pS A P A T G G	►	H3 16-35	K27ac	S28P			acetylated
263	K23	1F12	P R K Q L A T K A A Rme2s Kme1 pS A P A T G G	►	H3 16-35	R26me2s	K27me	S28P		acetylated
264	K24	2F12	P R K Q L A T K A A Rme2s Kme2 pS A P A T G G	►	H3 16-35	R26me2s	K27me2	S28P		acetylated
265	L 1	3F1	P R K Q L A T K A A Rme2s Kme3 pS A P A T G G	►	H3 16-35	R26me2s	K27me3	S28P		acetylated
266	L 2	4F1	P R K Q L A T K A A Rme2s Kac pS A P A T G G	►	H3 16-35	R26me2s	K27ac	S28P		acetylated
267	L 3	3F2	P R K Q L A T K A A Rme2a Kme1 pS A P A T G G	►	H3 16-35	R26me2a	K27me	S28P		acetylated
268	L 4	4F2	P R K Q L A T K A A Rme2a Kme2 pS A P A T G G	►	H3 16-35	R26me2a	K27me2	S28P		acetylated
269	L 5	3F3	P R K Q L A T K A A Rme2a Kme3 pS A P A T G G	►	H3 16-35	R26me2a	K27me3	S28P		acetylated
270	L 6	4F3	P R K Q L A T K A A Rme2a Kac pS A P A T G G	►	H3 16-35	R26me2a	K27ac	S28P		acetylated
271	L 7	3F4	R K S A P A T G G V K K P H R Y R P G	►	H3 26-45	unmod				acetylated
272	L 8	4F4	R K S A P A T G G V Kme1 K P H R Y R P G	►	H3 26-45	K36me				acetylated
273	L 9	3F5	R K S A P A T G G V Kme2 K P H R Y R P G	►	H3 26-45	K36me2				acetylated
274	L10	4F5	R K S A P A T G G V Kme3 K P H R Y R P G	►	H3 26-45	K36me3				acetylated
275	L11	3F6	R K S A P A T G G V Kac K P H R Y R P G	►	H3 26-45	K36ac				acetylated
276	L12	4F6	S G R G K G G K G L G K G G A K R H R	►	H4 1-19	unmod				free
277	L13	3F7	pS G R G K G G K G L G K G G A K R H R	►	H4 1-19	S1P				free
278	L14	4F7	S G Rme2s G K G G K G L G K G G A K R H R	►	H4 1-19	R3me2s				free
279	L15	3F8	S G Rme2a G K G G K G L G K G G A K R H R	►	H4 1-19	R3me2a				free
280	L16	4F8	S G R G Kac G G K G L G K G G A K R H R	►	H4 1-19	K5ac				free
281	L17	3F9	S G R G K G G Kac G L G K G G A K R H R	►	H4 1-19	K8ac				free
282	L18	4F9	S G R G K G G K G L G Kac G G A K R H R	►	H4 1-19	K12ac				free
283	L19	3F10	S G R G K G G K G L G K G G A Kac R H R	►	H4 1-19	K16ac				free
284	L20	4F10	pS G Rme2s G K G G K G L G K G G A K R H R	►	H4 1-19	S1P	R3me2s			free
285	L21	3F11	pS G Rme2a G K G G K G L G K G G A K R H R	►	H4 1-19	S1P	R3me2a			free
286	L22	4F11	pS G R G Kac G G K G L G K G G A K R H R	►	H4 1-19	S1P	K5ac			free
287	L23	3F12	S G Rme2s G Kac G G K G L G K G G A K R H R	►	H4 1-19	R3me2s	K5ac			free
288	L24	4F12	S G Rme2s G K G G Kac G L G K G G A K R H R	►	H4 1-19	R3me2s	K8ac			free
289	M 1	1G1	S G Rme2a G Kac G G K G L G K G G A K R H R	►	H4 1-19	R3me2a	K5ac			free
290	M 2	2G1	S G Rme2a G K G G Kac G L G K G G A K R H R	►	H4 1-19	R3me2a	K8ac			free
291	M 3	1G2	S G R G Kac G G Kac G L G K G G A K R H R	►	H4 1-19	K5ac	K8ac			free
292	M 4	2G2	S G R G K G G Kac G L G Kac G G A K R H R	►	H4 1-19	K8ac	K12ac			free
293	M 5	1G3	S G R G K G G Kac G L G K G G A Kac R H R	►	H4 1-19	K8ac	K16ac			free
294	M 6	2G3	S G R G K G G K G L G Kac G G A Kac R H R	►	H4 1-19	K12ac	K16ac			free
295	M 7	1G4	pS G Rme2s G Kac G G K G L G K G G A K R H R	►	H4 1-19	S1P	R3me2s	K5ac		free
296	M 8	2G4	pS G Rme2a G Kac G G K G L G K G G A K R H R	►	H4 1-19	S1P	R3me2a	K5ac		free
297	M 9	1G5	S G Rme2s G Kac G G Kac G L G K G G A K R H R	►	H4 1-19	R3me2s	K5ac	K8ac		free
298	M10	2G5	S G Rme2a G Kac G G Kac G L G K G G A K R H R	►	H4 1-19	R3me2a	K5ac	K8ac		free
299	M11	1G6	S G R G Kac G G Kac G L G Kac G G A K R H R	►	H4 1-19	K5ac	K8ac	K12ac		free
300	M12	2G6	S G R G K G G Kac G L G Kac G G A Kac R H R	►	H4 1-19	K8ac	K12ac	K16Ac		free
301	M13	1G7	pS G Rme2s G Kac G G Kac G L G K G G A K R H R	►	H4 1-19	S1P	R3me2s	K5ac	K8ac	free
302	M14	2G7	pS G Rme2a G Kac G G Kac G L G K G G A K R H R	►	H4 1-19	S1P	R3me2a	K5ac	K8ac	free
303	M15	1G8	S G Rme2s G Kac G G Kac G L G Kac G G A K R H R	►	H4 1-19	R3me2s	K5ac	K8ac	K12ac	free
304	M16	2G8	S G Rme2a G Kac G G Kac G L G Kac G G A K R H R	►	H4 1-19	R3me2a	K5ac	K8ac	K12ac	free
305	M17	1G9	S G R G Kac G G Kac G L G Kac G G A Kac R H R	►	H4 1-19	K5ac	K8ac	K12ac	K16ac	free
306	M18	2G9	G K G G A K R H R K V L R D N I Q G I T	►	H4 11-30	unmod				acetylated
307	M19	1G10	G Kac G G A K R H R K V L R D N I Q G I T	►	H4 11-30	K12ac				acetylated
308	M20	2G10	G K G G A Kac R H R K V L R D N I Q G I T	►	H4 11-30	K16ac				acetylated
309	M21	1G11	G K G G A K Rme2s H R K V L R D N I Q G I T	►	H4 11-30	R17me2s				acetylated
310	M22	2G11	G K G G A K Rme2a H R K V L R D N I Q G I T	►	H4 11-30	R17me2a				acetylated
311	M23	1G12	G K G G A K R H Rme2s K V L R D N I Q G I T	►	H4 11-30	R19me2s				acetylated
312	M24	2G12	G K G G A K R H Rme2a K V L R D N I Q G I T	►	H4 11-30	R19me2a				acetylated
313	N 1	3G1	G K G G A K R H R Kme1 V L R D N I Q G I T	►	H4 11-30	K20me1				acetylated
314	N 2	4G1	G K G G A K R H R Kme2 V L R D N I Q G I T	►	H4 11-30	K20me2				acetylated
315	N 3	3G2	G K G G A K R H R Kme3 V L R D N I Q G I T	►	H4 11-30	K20me3				acetylated
316	N 4	4G2	G K G G A K R H R Kac V L R D N I Q G I T	►	H4 11-30	K20ac				acetylated
317	N 5	3G3	G K G G A K R H R K V L Rme2a D N I Q G I T	►	H4 11-30	R24me2a				acetylated
318	N 6	4G3	G K G G A K R H R K V L Rme2s D N I Q G I T	►	H4 11-30	R24me2s				acetylated
319	N 7	3G4	G Kac G G A Kac R H R K V L R D N I Q G I T	►	H4 11-30	K12ac	K16ac			acetylated
320	N 8	4G4	G K G G A Kac Rme2s H R K V L R D N I Q G I T	►	H4 11-30	K16ac	R17me2s			acetylated
321	N 9	3G5	G K G G A Kac Rme2a H R K V L R D N I Q G I T	►	H4 11-30	K16ac	R17me2a			acetylated
322	N10	4G5	G K G G A Kac R H Rme2s K V L R D N I Q G I T	►	H4 11-30	K16ac	R19me2s			acetylated
323	N11	3G6	G K G G A Kac R H Rme2a K V L R D N I Q G I T	►	H4 11-30	K16ac	R19me2a			acetylated
324	N12	4G6	G K G G A Kac R H R Kme1 V L R D N I Q G I T	►	H4 11-30	K16ac	K20me1			acetylated
325	N13	3G7	G K G G A Kac R H R Kme2 V L R D N I Q G I T	►	H4 11-30	K16ac	K20me2			acetylated
326	N14	4G7	G K G G A Kac R H R Kme3 V L R D N I Q G I T	►	H4 11-30	K16ac	K20me3			acetylated
327	N15	3G8	G K G G A Kac R H R Kac V L R D N I Q G I T	►	H4 11-30	K16ac	K20ac			acetylated
328	N16	4G8	G Kac G G A Kac R H R Kme1 V L R D N I Q G I T	►	H4 11-30	K12ac	K16ac	K20me1		acetylated
329	N17	3G9	G Kac G G A Kac R H R Kme2 V L R D N I Q G I T	►	H4 11-30	K12ac	K16ac	K20me2		acetylated
330	N18	4G9	G Kac G G A Kac R H R Kme3 V L R D N I Q G I T	►	H4 11-30	K12ac	K16ac	K20me3		acetylated
331	N19	3G10	G Kac G G A Kac R H R Kac V L R D N I Q G I T	►	H4 11-30	K12ac	K16ac	K20ac		acetylated
332	N20	4G10	G K G G A K R H Rme2a Kme1 V L R D N I Q G I T	►	H4 11-30	R19me2a	K20me1			acetylated
333	N21	3G11	G K G G A K R H Rme2a Kme2 V L R D N I Q G I T	►	H4 11-30	R19me2a	K20me2			acetylated
334	N22	4G11	G K G G A K R H Rme2a Kme3 V L R D N I Q G I T	►	H4 11-30	R19me2a	K20me3			acetylated
335	N23	3G12	G K G G A K R H Rme2a Kac V L R D N I Q G I T	►	H4 11-30	R19me2a	K20ac			acetylated
336	N24	4G12	G K G G A K R H Rme2s Kme1 V L R D N I Q G I T	►	H4 11-30	R19me2s	K20me1			acetylated
337	O 1	1H1	G K G G A K R H Rme2s Kme2 V L R D N I Q G I T	►	H4 11-30	R19me2s	K20me2			acetylated
338	O 2	2H1	G K G G A K R H Rme2s Kme3 V L R D N I Q G I T	►	H4 11-30	R19me2s	K20me3			acetylated
339	O 3	1H2	G K G G A K R H Rme2s Kac V L R D N I Q G I T	►	H4 11-30	R19me2s	K20ac			acetylated
340	O 4	2H2	G K G G A K R H R Kme1 V L Rme2a D N I Q G I T	►	H4 11-30	R24me2a	K20me1			acetylated
341	O 5	1H3	G K G G A K R H R Kme2 V L Rme2a D N I Q G I T	►	H4 11-30	R24me2a	K20me2			acetylated
342	O 6	2H3	G K G G A K R H R Kme3 V L Rme2a D N I Q G I T	►	H4 11-30	R24me2a	K20me3			acetylated
343	O 7	1H4	G K G G A K R H R Kac V L Rme2a D N I Q G I T	►	H4 11-30	R24me2a	K20ac			acetylated
344	O 8	2H4	G K G G A K R H R Kme1 V L Rme2s D N I Q G I T	►	H4 11-30	R24me2s	K20me1			acetylated
345	O 9	1H5	G K G G A K R H R Kme2 V L Rme2s D N I Q G I T	►	H4 11-30	R24me2s	K20me2			acetylated
346	O10	2H5	G K G G A K R H R Kme3 V L Rme2s D N I Q G I T	►	H4 11-30	R24me2s	K20me3			acetylated
347	O11	1H6	G K G G A K R H R Kac V L Rme2s D N I Q G I T	►	H4 11-30	R24me2s	K20ac			acetylated
348	O12	2H6	S G R G K Q G G K A R A K A K S R S S	►	H2a 1-19	unmod				free
349	O13	1H7	pS G R G K Q G G K A R A K A K S R S S	►	H2a 1-19	S1P				free
350	O14	2H7	S G R G Kac Q G G K A R A K A K S R S S	►	H2a 1-19	K5ac				free
351	O15	1H8	S G R G K Q G G Kac A R A K A K S R S S	►	H2a 1-19	K9ac				free
352	O16	2H8	S G R G K Q G G K A R A Kac A K S R S S	►	H2a 1-19	K13ac				free
353	O17	1H9	pS G R G Kac Q G G K A R A K A K S R S S	►	H2a 1-19	S1P	K5ac			free
354	O18	2H9	pS G R G K Q G G Kac A R A K A K S R S S	►	H2a 1-19	S1P	K9ac			free
355	O19	1H10	pS G R G K Q G G K A R A Kac A K S R S S	►	H2a 1-19	S1P	K13ac			free
356	O20	2H10	S G R G Kac Q G G Kac A R A K A K S R S S	►	H2a 1-19	K5ac	K9ac			free
357	O21	1H11	S G R G Kac Q G G K A R A Kac A K S R S S	►	H2a 1-19	K5ac	K13ac			free
358	O22	2H11	S G R G K Q G G Kac A R A Kac A K S R S S	►	H2a 1-19	K9ac	K13ac			free
359	O23	1H12	pS G R G Kac Q G G Kac A R A K A K S R S S	►	H2a 1-19	S1P	K5ac	K9ac		free
360	O24	2H12	pS G R G Kac Q G G K A R A Kac A K S R S S	►	H2a 1-19	S1P	K5ac	K13ac		free
361	P 1	3H1	pS G R G K Q G G Kac A R A Kac A K S R S S	►	H2a 1-19	S1P	K9ac	K13ac		free
362	P 2	4H1	S G R G Kac Q G G Kac A R A Kac A K S R S S	►	H2a 1-19	K5ac	K9ac	K13ac		free
363	P 3	3H2	pS G R G Kac Q G G Kac A R A Kac A K S R S S	►	H2a 1-19	S1P	K5ac	K9ac	K13ac	free
364	P 4	4H2	P D P A K S A P A P K K G S K K A V T	►	H2B 1-19	unmod				free
365	P 5	3H3	P D P A Kac S A P A P K K G S K K A V T	►	H2B 1-19	K5ac				free
366	P 6	4H3	P D P A K S A P A P K Kac G S K K A V T	►	H2B 1-19	K12ac				free
367	P 7	3H4	P D P A K S A P A P K K G pS K K A V T	►	H2B 1-19	S14P				free
368	P 8	4H4	P D P A K S A P A P K K G S Kac K A V T	►	H2B 1-19	K15ac				free
369	P 9	3H5	P D P A Kac S A P A P K Kac G S K K A V T	►	H2B 1-19	K5ac	K12ac			free
370	P10	4H5	P D P A Kac S A P A P K K G pS K K A V T	►	H2B 1-19	K5ac	S14P			free
371	P11	3H6	P D P A Kac S A P A P K K G S Kac K A V T	►	H2B 1-19	K5ac	K15ac			free
372	P12	4H6	P D P A K S A P A P K Kac G pS K K A V T	►	H2B 1-19	K12Ac	S14P			free
373	P13	3H7	P D P A K S A P A P K Kac G S Kac K A V T	►	H2B 1-19	K12Ac	K15Ac			free
374	P14	4H7	P D P A K S A P A P K K G pS Kac K A V T	►	H2B 1-19	S14P	K15Ac			free
375	P15	3H8	P D P A Kac S A P A P K Kac G pS K K A V T	►	H2B 1-19	K5Ac	K12Ac	S14P		free
376	P16	4H8	P D P A Kac S A P A P K Kac G S Kac K A V T	►	H2B 1-19	K5Ac	K12Ac	K15Ac		free
377	P17	3H9	P D P A Kac S A P A P K K G pS Kac K A V T	►	H2B 1-19	K5Ac	S14P	K15Ac		free
378	P18	4H9	P D P A K S A P A P K Kac G pS Kac K A V T	►	H2B 1-19	K12Ac	S14P	K15Ac		free
379	P19	3H10	P D P A Kac S A P A P K Kac G pS Kac K A V T	►	H2B 1-19	K5ac	K12Ac	S14P	K15Ac	free
380	P20	4H10	Bio A A N W S H P Q F E K A A	►	Biotin, control peptide					biotinylated
381	P21	3H11	E Q K L I S E E D L A	►	c-myc tag					free
382	P22	4H11	HAc	►	neg. contol					acetylated
383	P23	3H12	K Kme1 Kme2 Kme3 Kac R Rme2s R Rme2a R Cit K Kme1 Kac Kme3 R K	►	background 01					acetylated
384	P24	4H12	R Rme2s K Kme1 Kac R Rme2a Kme2 K Kme3 R Kme1 Rme2s K Kac R K	►	background 02					acetylated

## Sheet: Chip_2x384
o	o	o	o	o	o	o	o	o	o	o	o	o	o	o	o	o	o	o	o	o	o	o	o	o	o	o	o	o	o	o	o	o	o	o	o	o	o	o	o	o	o	o	o	o	o	o	o	o	o
o	A 1	A 2	A 3	A 4	A 5	A 6	A 7	A 8	A 9	A10	A11	A12	A13	A14	A15	A16	A17	A18	A19	A20	A21	A22	A23	A24	o	A 1	A 2	A 3	A 4	A 5	A 6	A 7	A 8	A 9	A10	A11	A12	A13	A14	A15	A16	A17	A18	A19	A20	A21	A22	A23	A24
o	B 1	B 2	B 3	B 4	B 5	B 6	B 7	B 8	B 9	B10	B11	B12	B13	B14	B15	B16	B17	B18	B19	B20	B21	B22	B23	B24	o	B 2	B 2	B 3	B 4	B 5	B 6	B 7	B 8	B 9	B10	B11	B12	B13	B14	B15	B16	B17	B18	B19	B20	B21	B22	B23	B24
o	C 1	C 2	C 3	C 4	C 5	C 6	C 7	C 8	C 9	C10	C11	C12	C13	C14	C15	C16	C17	C18	C19	C20	C21	C22	C23	C24	o	C 1	C 2	C 3	C 4	C 5	C 6	C 7	C 8	C 9	C10	C11	C12	C13	C14	C15	C16	C17	C18	C19	C20	C21	C22	C23	C24
o	D 1	D 2	D 3	D 4	D 5	D 6	D 7	D 8	D 9	D10	D11	D12	D13	D14	D15	D16	D17	D18	D19	D20	D21	D22	D23	D24	o	D 1	D 2	D 3	D 4	D 5	D 6	D 7	D 8	D 9	D10	D11	D12	D13	D14	D15	D16	D17	D18	D19	D20	D21	D22	D23	D24
o	E 1	E 2	E 3	E 4	E 5	E 6	E 7	E 8	E 9	E10	E11	E12	E13	E14	E15	E16	E17	E18	E19	E20	E21	E22	E23	E24	o	E 1	E 2	E 3	E 4	E 5	E 6	E 7	E 8	E 9	E10	E11	E12	E13	E14	E15	E16	E17	E18	E19	E20	E21	E22	E23	E24
o	F 1	F 2	F 3	F 4	F 5	F 6	F 7	F 8	F 9	F10	F11	F12	F13	F14	F15	F16	F17	F18	F19	F20	F21	F22	F23	F24	o	F 1	F 2	F 3	F 4	F 5	F 6	F 7	F 8	F 9	F10	F11	F12	F13	F14	F15	F16	F17	F18	F19	F20	F21	F22	F23	F24
o	G 1	G 2	G 3	G 4	G 5	G 6	G 7	G 8	G 9	G10	G11	G12	G13	G14	G15	G16	G17	G18	G19	G20	G21	G22	G23	G24	o	G 1	G 2	G 3	G 4	G 5	G 6	G 7	G 8	G 9	G10	G11	G12	G13	G14	G15	G16	G17	G18	G19	G20	G21	G22	G23	G24
o	H 1	H 2	H 3	H 4	H 5	H 6	H 7	H 8	H 9	H10	H11	H12	H13	H14	H15	H16	H17	H18	H19	H20	H21	H22	G23	H24	o	H 1	H 2	H 3	H 4	H 5	H 6	H 7	H 8	H 9	H10	H11	H12	H13	H14	H15	H16	H17	H18	H19	H20	H21	H22	H23	H24
o	I 1	I 2	I 3	I 4	I 5	I 6	I 7	I 8	I 9	I10	I11	I12	I13	I14	I15	I16	I17	I18	I19	I20	I21	I22	I23	I24	o	I 1	I 2	I 3	I 4	I 5	I 6	I 7	I 8	I 9	I10	I11	I12	I13	I14	I15	I16	I17	I18	I19	I20	I21	I22	I23	I24
o	J 1	J 2	J 3	J 4	J 5	J 6	J 7	J 8	J 9	J10	J11	J12	J13	J14	J15	J16	J17	J18	J19	J20	J21	J22	J23	J24	o	J 1	J 2	J 3	J 4	J 5	J 6	J 7	J 8	J 9	J10	J11	J12	J13	J14	J15	J16	J17	J18	J19	J20	J21	J22	J23	J24
o	K 1	K 2	K 3	K 4	K 5	K 6	K 7	K 8	K 9	K10	K11	K12	K13	K14	K15	K16	K17	K18	K19	K20	K21	K22	K23	K24	o	K 1	K 2	K 3	K 4	K 5	K 6	K 7	K 8	K 9	K10	K11	K12	K13	K14	K15	K16	K17	K18	K19	K20	K21	K22	K23	K24
o	L 1	L 2	L 3	L 4	L 5	L 6	L 7	L 8	L 9	L10	L11	L12	L13	L14	L15	L16	L17	L18	L19	L20	L21	L22	L23	L24	o	L 1	L 2	L 3	L 4	L 5	L 6	L 7	L 8	L 9	L10	L11	L12	L13	L14	L15	L16	L17	L18	L19	L20	L21	L22	L23	L24
o	M 1	M 2	M 3	M 4	M 5	M 6	M 7	M 8	M 9	M10	M11	M12	M13	M14	M15	M16	M17	M18	M19	M20	M21	M22	M23	M24	o	M 1	M 2	M 3	M 4	M 5	M 6	M 7	M 8	M 9	M10	M11	M12	M13	M14	M15	M16	M17	M18	M19	M20	M21	M22	M23	M24
o	N 1	N 2	N 3	N 4	N 5	N 6	N 7	N 8	N 9	N10	N11	N12	N13	N14	N15	N16	N17	N18	N19	N20	N21	N22	N23	N24	o	N 1	N 2	N 3	N 4	N 5	N 6	N 7	N 8	N 9	N10	N11	N12	N13	N14	N15	N16	N17	N18	N19	N20	N21	N22	N23	N24
o	O 1	O 2	O 3	O 4	O 5	O 6	O 7	O 8	O 9	O10	O11	O12	O13	O14	O15	O16	O17	O18	O19	O20	O21	O22	O23	O24	o	O 1	O 2	O 3	O 4	O 5	O 6	O 7	O 8	O 9	O10	O11	O12	O13	O14	O15	O16	O17	O18	O19	O20	O21	O22	O23	O24
o	P 1	P 2	P 3	P 4	P 5	P 6	P 7	P 8	P 9	P10	P11	P12	P13	P14	P15	P16	P17	P18	P19	P20	P21	P22	P23	P24	o	P 1	P 2	P 3	P 4	P 5	P 6	P 7	P 8	P 9	P10	P11	P12	P13	P14	P15	P16	P17	P18	P19	P20	P21	P22	P23	P24
o	o	o	o	o	o	o	o	o	o	o	o	o	o	o	o	o	o	o	o	o	o	o	o	o	o	o	o	o	o	o	o	o	o	o	o	o	o	o	o	o	o	o	o	o	o	o	o	o	o
				bold font = link to peptide sequence
				normal font = hold mouse over postion and the peptide sequence will show up after a while
[truncated: 3 more columns]
